# Supplementary material for: Inhibition of Anaplastic Lymphoma Kinase (Alk) as Therapeutic Target to Improve Brain Function in Neurofibromatosis Type 1 (Nf1)
Source: Cancers (Basel). 2023 Sep 15;15(18):4579. doi: 10.3390/cancers15184579 (PMC10526845; doi:10.3390/cancers15184579)
Supplement: Supplementary file 1 [file cancers-15-04579-s001.zip]

Archive with 1 entries (1 files):
- cancers-2339651-supplementary.pdf
